# Supplementary material for: Pyramiding of bacterial blight resistance genes into promising restorer BRRI31R line through marker-assisted backcross breeding and evaluation of agro-morphological and physiochemical characteristics of developed resistant restorer lines
Source: PLoS One. 2024 Jun 12;19(6):e0301342. doi: 10.1371/journal.pone.0301342 (PMC11168670; doi:10.1371/journal.pone.0301342)
Supplement: S1 Dataset — (XLSX) [file pone.0301342.s005.xlsx]

## Sheet: Disease reaction against races
	Pyramided restorer lines with parents and sus.ck	Lesion length (cm)					Mean lesion	Disease reaction
		BXo93	BXo220	BXo822	BXo826	BXo887	length (cm)
	BRRI31R-MASP1	1	1.1	1.5	1.2	1.6	1.3	R
	BRRI31R-MASP2	1.2	1.5	1.4	1.1	1	1.2	R
	BRRI31R-MASP3	0.2	0.3	0.4	0.1	0.5	0.3	HR
	BRRI31R-MASP4	0.1	0.2	0.3	0.4	0.2	0.2	HR
	BRRI31R-MASP5	1.1	0.9	1.4	1.3	1.5	1.2	R
	IRBB60-DP	0.2	0.3	0.4	0.1	0.5	0.3	HR
	BRRI31R-RP	22.7	24.5	23.8	25.5	24.2	24.1	HS
	IR24 - Sus.ck	24.7	25.6	26.1	25.2	26.5	25.6	HS

## Sheet: Pollen fertility
		Sl.	Testcross F1s of	Pollen fertility (%)	Spikelet fertility or Seed Set %)	Category	Remarks
			pyramided lines
		1	IR75608Ax BRRI31R-MASP1	87.2	89.8	Full Fertile	Restorer
		2	IR75608Ax BRRI31R-MASP2	86	87.2	Full Fertile	Restorer
		3	IR75608Ax BRRI31R-MASP3	90.45	94.64	Full Fertile	Restorer
		4	IR75608Bx BRRI31R-MASP4	91.75	93.88	Full Fertile	Restorer
		5	IR75608B x BRRI31R-MASP5	88.22	88.35	Full Fertile	Restorer
		6	IR79156Ax BRRI31R-MASP1	89.22	91.78	Full Fertile	Restorer
		7	IR79156Ax BRRI31R-MASP2	91.95	92.5	Full Fertile	Restorer
		8	IR79156Ax BRRI31R-MASP3	94.15	95.1	Full Fertile	Restorer
		9	IR79156Ax BRRI31R-MASP4	92.89	94.46	Full Fertile	Restorer
		10	IR79156Ax BRRI31R-MASP5	93.33	91.99	Full Fertile	Restorer

## Sheet: Morphological characters
	Pyramided lines and recurrent parent	PH (cm)	DFF	DTM	ET/P	PL	G/P	SF	TGW (g)	GY/P
						(cm)		(%)		(g)
	BRRI31R-MASP1	115.2	107	132	9	28.3	215	91	31.8	38.8
	BRRI31R-MASP2	114.9	108	133	10	28.4	212	93	31.5	39.5
	BRRI31R-MASP3	115	105	130	12	28.8	225	95	32	42.2
	BRRI31R-MASP4	115.3	102	127	11	28.7	220	94	31.9	41.5
	BRRI31R-MASP5	115.5	106	131	10	28.5	218	90	31.7	40
	BRRI31R-RP	115.1	109	134	10	28.5	208	93	32.2	40.2
	Mean	115.2	106.2	131.2	10.3	28.5	216.3	92.7	31.9	40.4
	LSD (5%)	0.21	2.39	2.39	0.99	0.18	5.79	1.79	0.23	1.22
	CV(%)	0.17	2.14	1.73	9.12	0.6	2.54	1.83	0.7	2.86

## Sheet: Grain quality
	Pyramided lines	MO	HRR	ML	MB	L/B	AC	PC	CT	ER	IR
		(%)	(%)	(mm)	(mm)	ratio	(%)	(%)	(min.)
	BRRI31R-MASP1	73.9	72	7	2.2	3.18	22.9	7.9	17.2	1.3	4.45
	BRRI31R-MASP2	74	71.7	7.1	2.2	3.23	23.05	8	17.88	1.31	4.48
	BRRI31R-MASP3	74.8	73	7.3	2.29	3.19	23.38	8.2	18.1	1.34	4.5
	BRRI31R-MASP4	74.5	73	7.22	2.3	3.14	23.3	8.08	18.25	1.32	4.51
	BRRI31R-MASP5	73.7	71.5	7	2.2	3.18	23.08	7.8	17.84	1.29	4.45
	BRRI31R -RP	74	72	7.2	2.3	3.13	23	7.9	18.3	1.3	4.5
	Mean	74.15	72.2	7.14	2.25	3.18	23.12	7.98	17.93	1.31	4.48
	LSD (5%)	0.44	0.68	0.13	0.06	0.04	0.19	0.15	0.42	0.02	0.03
	CV(%)	0.56	0.9	1.73	2.36	1.14	0.8	1.81	2.25	1.37	0.59
